# Supplementary material for: Physiotherapy versus Consecutive Physiotherapy and Cognitive Treatment in People with Parkinson’s Disease: A Pilot Randomized Cross-Over Study
Source: J Pers Med. 2021 Jul 21;11(8):687. doi: 10.3390/jpm11080687 (PMC8399749; doi:10.3390/jpm11080687)
Supplement: Supplementary file 1 [file jpm-11-00687-s001.zip]

Archive with 1 entries (1 files):
- jpm-1293877-supplementary.pdf
